# Supplementary material for: Professional Self‐Perception Among Critical Care Nurses in China: A Nationwide Cross‐Sectional Survey
Source: J Nurs Manag. 2026 Mar 13;2026:6657778. doi: 10.1155/jonm/6657778 (PMC13140179; doi:10.1155/jonm/6657778)
Supplement: Supplementary file 1 — Supporting Information Additional supporting information can be found online in the Supporting Information section. [file JONM-2026-6657778-s001.zip]

Archive with 4 entries (4 files):
- figure s1.pdf
- figure s2.pdf
- figure s3.pdf
- Supplementary materials.docx
